# Supplementary material for: STIL Overexpression Is Associated with Chromosomal Numerical Abnormalities in Non-Small-Cell Lung Carcinoma Through Centrosome Amplification
Source: Curr Oncol. 2024 Dec 12;31(12):7936–49. doi: 10.3390/curroncol31120585 (PMC11674966; doi:10.3390/curroncol31120585)
Supplement: Supplementary file 1 [file curroncol-31-00585-s001.zip]

Archive with 1 entries (1 files):
- curroncol-3316633-supplementary.pdf
